# Supplementary material for: Characterization of Immune-Based Molecular Subtypes and Prognostic Model in Prostate Adenocarcinoma
Source: Genes (Basel). 2022 Jun 18;13(6):1087. doi: 10.3390/genes13061087 (PMC9223199; doi:10.3390/genes13061087)
Supplement: Supplementary file 1 [file genes-13-01087-s001.zip]

Archive with 3 entries (3 files):
- Figure-S1.pdf
- Figure-S2.pdf
- Table S1.pdf
